# Supplementary material for: Elevated LSD1 and SNAIL Expression Indicate Poor Prognosis in Hypopharynx Carcinoma
Source: Int J Mol Sci. 2022 May 3;23(9):5075. doi: 10.3390/ijms23095075 (PMC9100259; doi:10.3390/ijms23095075)
Supplement: Supplementary file 1 [file ijms-23-05075-s001.zip]

Archive with 1 entries (1 files):
- ijms-1713730-supplementary.pdf
